# Supplementary material for: Elevated inorganic carbon and salinity enhances photosynthesis and ATP synthesis in picoalga Picocystis salinarum as revealed by label free quantitative proteomics
Source: Front Microbiol. 2023 Mar 3;14:1059199. doi: 10.3389/fmicb.2023.1059199 (PMC10020504; doi:10.3389/fmicb.2023.1059199)
Supplement: Supplementary file 4 [file Table_4.XLSX]

## Sheet: SIGNIFICANT PROTEINS
Description	Accession	MT_1	MT_2	MT_3	BGC_1	BGC_2	BGC_3
Photosystem I iron-sulfur center OS=Picocystis salinarum OX=88271 GN=psaC PE=3 SV=1	A0A088CIC4	0.884452	0.858446	0.992825	-0.901238	-0.927691	-0.906794
Photosystem I P700 chlorophyll a apoprotein A1 OS=Picocystis salinarum OX=88271 GN=psaA PE=3 SV=1	A0A088CIC9	1.01331	0.873688	0.810854	-1.15347	-0.65105	-0.893329
30S ribosomal protein S19, chloroplastic OS=Picocystis salinarum OX=88271 GN=rps19 PE=3 SV=1	A0A088CID9	-0.48771	-1.01375	-1.15951	0.990053	0.752378	0.918537
30S ribosomal protein S8, chloroplastic OS=Picocystis salinarum OX=88271 GN=rps8 PE=3 SV=1	A0A088CIE2	-0.787945	-0.930137	-0.987379	0.934223	1.10659	0.664647
50S ribosomal protein L23, chloroplastic OS=Picocystis salinarum OX=88271 GN=rpl23 PE=3 SV=1	A0A088CIE3	-0.736715	-0.97851	-1.01	0.862842	0.952858	0.909525
30S ribosomal protein S4, chloroplastic OS=Picocystis salinarum OX=88271 GN=rps4 PE=3 SV=1	A0A088CIF0	-0.690585	-0.851289	-0.928995	0.0503264	1.16951	1.25103
ATP synthase subunit b, chloroplastic OS=Picocystis salinarum OX=88271 GN=atpF PE=3 SV=1	A0A088CJ48	0.743757	1.18545	0.743757	-1.07168	-0.630609	-0.970673
Translation initiation factor IF-1, chloroplastic OS=Picocystis salinarum OX=88271 GN=infA PE=3 SV=1	A0A088CJ55	-0.98432	-0.817784	-0.924993	0.776964	1.0029	0.947236
50S ribosomal protein L2, chloroplastic OS=Picocystis salinarum OX=88271 GN=rpl2 PE=3 SV=1	A0A088CJ82	0.166136	-1.41475	-1.04353	0.479453	0.838707	0.973979
50S ribosomal protein L5, chloroplastic OS=Picocystis salinarum OX=88271 GN=rpl5 PE=3 SV=1	A0A088CJ84	1.01628	1.22897	0.317107	-0.936328	-0.532352	-1.09368
30S ribosomal protein S9, chloroplastic OS=Picocystis salinarum OX=88271 GN=rps9 PE=3 SV=1	A0A088CJ89	-1.09947	-0.453556	-1.09947	0.740775	0.94004	0.971689
30S ribosomal protein S12, chloroplastic OS=Picocystis salinarum OX=88271 GN=rps12 PE=3 SV=1	A0A088CK43	-0.919123	-0.721443	-1.05941	0.691337	0.911846	1.0968
30S ribosomal protein S3, chloroplastic OS=Picocystis salinarum OX=88271 GN=rps3 PE=3 SV=1	A0A088CK48	-1.02092	-0.921444	-0.784083	0.807096	0.94368	0.975673
Elongation factor Tu, chloroplastic OS=Picocystis salinarum OX=88271 GN=tufA PE=3 SV=1	A0A088CK53	0.711008	0.801905	1.01614	-1.18136	-0.16634	-1.18136
ATP synthase subunit beta, chloroplastic OS=Picocystis salinarum OX=88271 GN=atpB PE=3 SV=1	A0A088CK55	0.783089	1.04321	0.744082	-0.629062	-1.45271	-0.488607
50S ribosomal protein L14, chloroplastic OS=Picocystis salinarum OX=88271 GN=rpl14 PE=3 SV=1	A0A088CK85	1.13204	0.493556	1.03298	-1.06917	-0.823336	-0.76606
50S ribosomal protein L32, chloroplastic OS=Picocystis salinarum OX=88271 GN=rpl32 PE=3 SV=1	A0A088CK88	-0.949245	-0.837652	-0.949245	0.922946	0.922946	0.89025
30S ribosomal protein S18, chloroplastic OS=Picocystis salinarum OX=88271 GN=rps18 PE=3 SV=1	A0A088CK94	-0.909719	-0.967563	-0.851689	0.783241	1.02011	0.925624
30S ribosomal protein S7, chloroplastic OS=Picocystis salinarum OX=88271 GN=rps7 PE=3 SV=1	A0A088CK97	-0.935894	-0.606209	-1.15353	0.943822	0.856339	0.895471
Ribosomal protein S12 OS=Picocystis salinarum OX=88271 GN=rps12 PE=3 SV=1	A0A4D6C691	-0.994039	-0.800573	-0.68328	0.27843	0.648202	1.55126
ATP synthase subunit alpha OS=Picocystis salinarum OX=88271 GN=atp1 PE=3 SV=1	A0A4D6C6K6	0.929113	0.839821	0.334249	-1.80916	-0.188406	-0.105613
Hypothetical protein OS=Picocystis salinarum OX=88271 GN=PSAL00342_LOCUS464 PE=4 SV=1	A0A6U9PI79	0.608505	0.782603	0.924526	-0.82033	0.0804772	-1.57578
Hypothetical protein OS=Picocystis salinarum OX=88271 GN=PSAL00342_LOCUS874 PE=4 SV=1	A0A6U9PQR7	0.541663	0.47394	1.40686	-1.40675	-0.570947	-0.444764
Hypothetical protein OS=Picocystis salinarum OX=88271 GN=PSAL00342_LOCUS466 PE=4 SV=1	A0A6U9PT35	0.612726	0.797623	0.948349	-0.904739	0.0519446	-1.5059
Hypothetical protein OS=Picocystis salinarum OX=88271 GN=PSAL00342_LOCUS1179 PE=3 SV=1	A0A6U9PVV6	-0.892321	-0.892321	-0.949975	0.826303	0.927112	0.981203
Hypothetical protein OS=Picocystis salinarum OX=88271 GN=PSAL00342_LOCUS2061 PE=4 SV=1	A0A6U9Q6Y4	0.910489	0.910489	0.910489	-0.941063	-1.00623	-0.784174
Hypothetical protein OS=Picocystis salinarum OX=88271 GN=PSAL00342_LOCUS2517 PE=3 SV=1	A0A6U9QDW8	-0.480442	-0.992361	-1.11868	1.11481	1.05446	0.422222
Guanylate kinase OS=Picocystis salinarum OX=88271 GN=PSAL00342_LOCUS3109 PE=3 SV=1	A0A6U9QFU4	-1.24743	-0.719883	-0.719883	0.912895	0.887151	0.887151
Hypothetical protein OS=Picocystis salinarum OX=88271 GN=PSAL00342_LOCUS2754 PE=4 SV=1	A0A6U9QG14	0.969515	0.442268	0.771049	0.329572	-1.30727	-1.20513
Hypothetical protein OS=Picocystis salinarum OX=88271 GN=PSAL00342_LOCUS2956 PE=4 SV=1	A0A6U9QKE9	-0.439249	-1.17357	-1.04053	0.876919	0.876919	0.899511
Nascent polypeptide-associated complex subunit beta OS=Picocystis salinarum OX=88271 GN=PSAL00342_LOCUS2943 PE=3 SV=1	A0A6U9QP08	-0.71223	-0.808409	-1.13595	0.523732	1.06643	1.06643
Hypothetical protein OS=Picocystis salinarum OX=88271 GN=PSAL00342_LOCUS3406 PE=3 SV=1	A0A6U9QUQ2	0.97751	0.858801	0.896395	-0.813652	-0.959527	-0.959527
Ribosomal protein OS=Picocystis salinarum OX=88271 GN=PSAL00342_LOCUS3750 PE=3 SV=1	A0A6U9QV40	-1.07099	-0.961872	-0.672595	0.748549	0.965471	0.991435
Hypothetical protein OS=Picocystis salinarum OX=88271 GN=PSAL00342_LOCUS4201 PE=4 SV=1	A0A6U9QYR9	-1.33752	-0.245191	-0.958468	0.618207	0.937231	0.985739
Hypothetical protein OS=Picocystis salinarum OX=88271 GN=PSAL00342_LOCUS3896 PE=4 SV=1	A0A6U9R3G9	-0.471596	-0.537908	-1.50298	0.799185	1.10455	0.608747
Hypothetical protein OS=Picocystis salinarum OX=88271 GN=PSAL00342_LOCUS5489 PE=3 SV=1	A0A6U9RAY1	0.492035	0.975448	1.11435	-1.28318	-0.842768	-0.455883
Hypothetical protein OS=Picocystis salinarum OX=88271 GN=PSAL00342_LOCUS3371 PE=3 SV=1	A0A6U9RCS0	-0.888907	-0.888907	-0.958733	0.893246	0.878349	0.964953
Ribosomal protein OS=Picocystis salinarum OX=88271 GN=PSAL00342_LOCUS3747 PE=3 SV=1	A0A6U9RHV1	-1.07099	-0.961872	-0.672595	0.748549	0.965471	0.991435
Hypothetical protein OS=Picocystis salinarum OX=88271 GN=PSAL00342_LOCUS5491 PE=3 SV=1	A0A6U9RML6	-1.60042	-0.443723	-0.40153	0.624152	0.784274	1.03725
Hypothetical protein OS=Picocystis salinarum OX=88271 GN=PSAL00342_LOCUS4158 PE=4 SV=1	A0A6U9RNJ1	-0.526216	-1.52701	-0.158559	1.00428	1.16436	0.0431436
Hypothetical protein OS=Picocystis salinarum OX=88271 GN=PSAL00342_LOCUS7775 PE=4 SV=1	A0A6U9SJX2	-0.894691	-1.13819	-0.600782	0.491321	1.01246	1.12989
Hypothetical protein OS=Picocystis salinarum OX=88271 GN=PSAL00342_LOCUS6 PE=3 SV=1	A0A7S3U8K1	-0.765614	-0.938152	-1.0252	0.896405	0.916279	0.916279
40S ribosomal protein S8 OS=Picocystis salinarum OX=88271 GN=PSAL00342_LOCUS431 PE=3 SV=1	A0A7S3U8X1	-0.856594	-0.894805	-0.982353	0.834804	0.931376	0.967572
Hypothetical protein OS=Picocystis salinarum OX=88271 GN=PSAL00342_LOCUS556 PE=3 SV=1	A0A7S3U901	-0.729026	-1.01332	-0.948962	0.644261	1.1478	0.899245
Hypothetical protein OS=Picocystis salinarum OX=88271 GN=PSAL00342_LOCUS342 PE=3 SV=1	A0A7S3U990	0.166136	-1.41475	-1.04353	0.479453	0.838707	0.973979
Hypothetical protein (Fragment) OS=Picocystis salinarum OX=88271 GN=PSAL00342_LOCUS847 PE=4 SV=1	A0A7S3U991	-0.369474	-0.958877	-1.2885	0.886281	0.84429	0.886281
Hypothetical protein OS=Picocystis salinarum OX=88271 GN=PSAL00342_LOCUS905 PE=4 SV=1	A0A7S3U9A7	0.922216	0.706553	0.899413	-0.606958	-0.400519	-1.5207
Hypothetical protein OS=Picocystis salinarum OX=88271 GN=PSAL00342_LOCUS731 PE=3 SV=1	A0A7S3U9D6	1.11748	0.718303	0.795128	-0.800424	-0.536407	-1.29408
ATP synthase subunit beta (Fragment) OS=Picocystis salinarum OX=88271 GN=PSAL00342_LOCUS1057 PE=3 SV=1	A0A7S3U9F1	0.729147	0.935012	0.698276	-0.388458	-1.69668	-0.277299
Hypothetical protein OS=Picocystis salinarum OX=88271 GN=PSAL00342_LOCUS1180 PE=3 SV=1	A0A7S3U9T8	-0.513783	-1.39963	-0.697919	0.767764	0.945439	0.898133
Hypothetical protein OS=Picocystis salinarum OX=88271 GN=PSAL00342_LOCUS1354 PE=4 SV=1	A0A7S3U9Y0	0.891325	0.730831	0.810584	-1.64088	-0.331195	-0.460669
Peptidylprolyl isomerase OS=Picocystis salinarum OX=88271 GN=PSAL00342_LOCUS1930 PE=3 SV=1	A0A7S3UAA2	0.92371	0.758906	0.798911	-0.451909	-1.59302	-0.436593
Hypothetical protein OS=Picocystis salinarum OX=88271 GN=PSAL00342_LOCUS1929 PE=4 SV=1	A0A7S3UAA5	1.72154	0.382437	0.048273	-1.07133	-0.261373	-0.819551
5-methyltetrahydropteroyltriglutamate--homocysteine S-methyltransferase OS=Picocystis salinarum OX=88271 GN=PSAL00342_LOCUS1515 PE=3 SV=1	A0A7S3UAB9	0.818034	0.776382	0.583161	0.0649112	-1.78056	-0.461933
Mannan endo-1,4-beta-mannosidase OS=Picocystis salinarum OX=88271 GN=PSAL00342_LOCUS2059 PE=3 SV=1	A0A7S3UAF0	-1.0485	-0.759334	-0.916072	0.820268	0.944377	0.959262
Hypothetical protein OS=Picocystis salinarum OX=88271 GN=PSAL00342_LOCUS256 PE=3 SV=1	A0A7S3UAP8	0.631523	0.686663	1.15576	-1.5335	-0.465271	-0.475169
Alpha-1,4 glucan phosphorylase OS=Picocystis salinarum OX=88271 GN=PSAL00342_LOCUS1903 PE=3 SV=1	A0A7S3UAQ3	-0.958648	-1.32294	-0.244984	0.706592	1.15015	0.669834
Hypothetical protein OS=Picocystis salinarum OX=88271 GN=PSAL00342_LOCUS1938 PE=4 SV=1	A0A7S3UAR2	-1.20629	-0.784936	-0.66537	0.587619	1.02047	1.04851
50S ribosomal protein L9, chloroplastic OS=Picocystis salinarum OX=88271 GN=PSAL00342_LOCUS1270 PE=3 SV=1	A0A7S3UAR5	0.966378	0.608476	0.722047	-0.636004	-1.66433	0.0034362
Peptidylprolyl isomerase OS=Picocystis salinarum OX=88271 GN=PSAL00342_LOCUS1126 PE=4 SV=1	A0A7S3UAW4	-0.864513	-0.822341	-1.03982	0.802722	0.961975	0.961975
Hypothetical protein OS=Picocystis salinarum OX=88271 GN=PSAL00342_LOCUS2597 PE=3 SV=1	A0A7S3UAZ2	0.878347	0.733106	1.05026	-0.82853	-1.24921	-0.583972
Hypothetical protein OS=Picocystis salinarum OX=88271 GN=PSAL00342_LOCUS648 PE=4 SV=1	A0A7S3UB41	-0.697902	-0.982676	-1.0255	0.711719	0.984137	1.01023
Hypothetical protein OS=Picocystis salinarum OX=88271 GN=PSAL00342_LOCUS2753 PE=4 SV=1	A0A7S3UBB4	0.969515	0.442268	0.771049	0.329572	-1.30727	-1.20513
Hypothetical protein OS=Picocystis salinarum OX=88271 GN=PSAL00342_LOCUS2796 PE=4 SV=1	A0A7S3UBD1	0.548748	0.774889	0.992027	-1.01242	-1.43905	0.135807
Hypothetical protein OS=Picocystis salinarum OX=88271 GN=PSAL00342_LOCUS2559 PE=3 SV=1	A0A7S3UBE6	0.727781	0.552091	1.27632	-0.48086	-1.31319	-0.762139
Hypothetical protein OS=Picocystis salinarum OX=88271 GN=PSAL00342_LOCUS2889 PE=4 SV=1	A0A7S3UBG2	1.34458	0.612794	0.574444	-1.19391	-0.38068	-0.957219
Hypothetical protein OS=Picocystis salinarum OX=88271 GN=PSAL00342_LOCUS555 PE=3 SV=1	A0A7S3UBH5	-0.729026	-1.01332	-0.948962	0.644261	1.1478	0.899245
Hypothetical protein OS=Picocystis salinarum OX=88271 GN=PSAL00342_LOCUS732 PE=3 SV=1	A0A7S3UBL2	1.11748	0.718303	0.795128	-0.800424	-0.536407	-1.29408
Hypothetical protein OS=Picocystis salinarum OX=88271 GN=PSAL00342_LOCUS3408 PE=3 SV=1	A0A7S3UBT2	0.97751	0.858801	0.896395	-0.813652	-0.959527	-0.959527
Hypothetical protein OS=Picocystis salinarum OX=88271 GN=PSAL00342_LOCUS3188 PE=3 SV=1	A0A7S3UC16	1.08075	0.792545	0.70829	-1.06073	-1.21898	-0.301869
Hypothetical protein OS=Picocystis salinarum OX=88271 GN=PSAL00342_LOCUS3373 PE=3 SV=1	A0A7S3UC60	-0.804522	-0.911876	-1.01537	0.868862	0.938941	0.923967
Hypothetical protein OS=Picocystis salinarum OX=88271 GN=PSAL00342_LOCUS2441 PE=4 SV=1	A0A7S3UCB4	0.942006	0.773777	1.00786	-1.02204	-0.796796	-0.904803
GTP-binding nuclear protein OS=Picocystis salinarum OX=88271 GN=PSAL00342_LOCUS3855 PE=3 SV=1	A0A7S3UCC8	0.960386	0.824792	0.63949	-1.63636	-0.398825	-0.389487
Hypothetical protein OS=Picocystis salinarum OX=88271 GN=PSAL00342_LOCUS4051 PE=4 SV=1	A0A7S3UCD5	0.842302	0.753072	0.806702	-1.56524	-0.0492824	-0.787558
Hypothetical protein (Fragment) OS=Picocystis salinarum OX=88271 GN=PSAL00342_LOCUS2515 PE=4 SV=1	A0A7S3UCE0	-0.934982	-1.10412	-0.506051	1.41281	0.648316	0.484032
Ribulose bisphosphate carboxylase small subunit OS=Picocystis salinarum OX=88271 GN=PSAL00342_LOCUS2665 PE=3 SV=1	A0A7S3UCI9	0.924498	1.04534	0.69286	-0.570499	-0.875204	-1.21699
Hypothetical protein (Fragment) OS=Picocystis salinarum OX=88271 GN=PSAL00342_LOCUS4360 PE=4 SV=1	A0A7S3UCM3	-0.158382	-0.20856	-1.79096	0.605493	0.500281	1.05213
Hypothetical protein OS=Picocystis salinarum OX=88271 GN=PSAL00342_LOCUS2888 PE=3 SV=1	A0A7S3UCS5	1.17643	0.692464	0.81185	-1.06109	-0.668687	-0.950967
Hypothetical protein OS=Picocystis salinarum OX=88271 GN=PSAL00342_LOCUS1744 PE=4 SV=1	A0A7S3UCT6	-1.21475	-0.743725	-0.735223	0.922865	0.810929	0.959904
Hypothetical protein OS=Picocystis salinarum OX=88271 GN=PSAL00342_LOCUS1831 PE=3 SV=1	A0A7S3UCW7	1.07789	1.22286	0.10875	-1.04832	-0.289722	-1.07146
Hypothetical protein OS=Picocystis salinarum OX=88271 GN=PSAL00342_LOCUS4443 PE=3 SV=1	A0A7S3UD68	-1.18306	-0.813335	-0.706632	0.853005	0.907517	0.942507
Aspartate-semialdehyde dehydrogenase OS=Picocystis salinarum OX=88271 GN=PSAL00342_LOCUS5104 PE=4 SV=1	A0A7S3UDC3	-0.677515	-0.677515	-1.23475	0.952749	0.425034	1.212
Hypothetical protein OS=Picocystis salinarum OX=88271 GN=PSAL00342_LOCUS4976 PE=3 SV=1	A0A7S3UDR2	0.686244	0.54782	0.868436	-0.103225	-1.85567	-0.143608
Polyadenylate-binding protein OS=Picocystis salinarum OX=88271 GN=PSAL00342_LOCUS3396 PE=3 SV=1	A0A7S3UDS9	-1.23507	-0.710349	-0.710349	0.609115	1.02333	1.02333
Hypothetical protein OS=Picocystis salinarum OX=88271 GN=PSAL00342_LOCUS4448 PE=4 SV=1	A0A7S3UE53	0.79312	0.930296	0.930296	-1.13183	-0.443956	-1.07792
Fructose-bisphosphate aldolase OS=Picocystis salinarum OX=88271 GN=PSAL00342_LOCUS6278 PE=3 SV=1	A0A7S3UEG1	0.869137	0.852539	0.784606	-1.55198	-0.615338	-0.338966
Fructose-bisphosphate aldolase OS=Picocystis salinarum OX=88271 GN=PSAL00342_LOCUS6279 PE=3 SV=1	A0A7S3UEG8	0.822102	0.774134	0.730837	-1.72836	-0.409524	-0.189186
Hypothetical protein OS=Picocystis salinarum OX=88271 GN=PSAL00342_LOCUS3575 PE=3 SV=1	A0A7S3UEH5	-0.890894	-1.23394	-0.533178	0.78152	0.819845	1.05665
Hypothetical protein OS=Picocystis salinarum OX=88271 GN=PSAL00342_LOCUS5260 PE=4 SV=1	A0A7S3UEH7	-1.01417	-1.02999	-0.652906	0.870742	1.08401	0.742314
Hypothetical protein OS=Picocystis salinarum OX=88271 GN=PSAL00342_LOCUS6461 PE=4 SV=1	A0A7S3UEP6	-0.924133	-0.778911	-0.668667	0.0848544	0.658605	1.62825
Hypothetical protein OS=Picocystis salinarum OX=88271 GN=PSAL00342_LOCUS3793 PE=4 SV=1	A0A7S3UEP9	0.862716	0.862716	0.900502	-0.357606	-1.13416	-1.13416
Hypothetical protein OS=Picocystis salinarum OX=88271 GN=PSAL00342_LOCUS4452 PE=3 SV=1	A0A7S3UET1	-0.677593	-1.03259	-0.99234	0.708772	0.996876	0.996876
Hypothetical protein OS=Picocystis salinarum OX=88271 GN=PSAL00342_LOCUS6283 PE=4 SV=1	A0A7S3UEX1	0.34178	1.18367	0.995186	-1.33242	-0.521835	-0.666384
Hypothetical protein OS=Picocystis salinarum OX=88271 GN=PSAL00342_LOCUS4451 PE=3 SV=1	A0A7S3UFD6	-0.677593	-1.03259	-0.99234	0.708772	0.996876	0.996876
Hypothetical protein OS=Picocystis salinarum OX=88271 GN=PSAL00342_LOCUS6386 PE=4 SV=1	A0A7S3UFF6	0.840667	0.909227	0.756932	-0.106163	-1.22009	-1.18057
Hypothetical protein OS=Picocystis salinarum OX=88271 GN=PSAL00342_LOCUS7560 PE=4 SV=1	A0A7S3UFY6	-0.675729	-0.98206	-1.00036	0.863131	1.23081	0.564211
30S ribosomal protein S15 OS=Picocystis salinarum OX=88271 GN=PSAL00342_LOCUS7300 PE=3 SV=1	A0A7S3UFZ1	0.813296	0.927537	0.857737	-0.297286	-1.20622	-1.09506
Hypothetical protein OS=Picocystis salinarum OX=88271 GN=PSAL00342_LOCUS5261 PE=4 SV=1	A0A7S3UG16	-1.06182	-1.00179	-0.628834	0.85891	1.08242	0.751116
40S ribosomal protein S26 OS=Picocystis salinarum OX=88271 GN=PSAL00342_LOCUS5342 PE=3 SV=1	A0A7S3UG40	0.641738	0.969343	0.946204	-0.368332	-0.761443	-1.42751
Hypothetical protein OS=Picocystis salinarum OX=88271 GN=PSAL00342_LOCUS5246 PE=3 SV=1	A0A7S3UG46	-0.958584	-1.14787	-0.57387	0.80609	1.05548	0.818754
Hypothetical protein OS=Picocystis salinarum OX=88271 GN=PSAL00342_LOCUS7634 PE=4 SV=1	A0A7S3UG52	0.749454	1.03302	0.900634	-1.12045	-0.985893	-0.576757
Hypothetical protein OS=Picocystis salinarum OX=88271 GN=PSAL00342_LOCUS7453 PE=4 SV=1	A0A7S3UG53	0.600654	0.718099	0.894792	-1.57858	0.243494	-0.878458
Hypothetical protein OS=Picocystis salinarum OX=88271 GN=PSAL00342_LOCUS5613 PE=3 SV=1	A0A7S3UGF5	-1.0078	-0.849012	-0.877165	0.890728	0.890728	0.952523
Hypothetical protein OS=Picocystis salinarum OX=88271 GN=PSAL00342_LOCUS6274 PE=3 SV=1	A0A7S3UGH1	-1.11286	-0.800347	-0.800347	0.77529	0.947456	0.990804
Hypothetical protein OS=Picocystis salinarum OX=88271 GN=PSAL00342_LOCUS7109 PE=4 SV=1	A0A7S3UGM2	-1.20326	-0.824969	-0.656216	0.842984	0.788682	1.05278
Hypothetical protein OS=Picocystis salinarum OX=88271 GN=PSAL00342_LOCUS6655 PE=3 SV=1	A0A7S3UGX0	-1.04304	-0.75445	-0.921215	0.906094	0.782886	1.02972
Hypothetical protein OS=Picocystis salinarum OX=88271 GN=PSAL00342_LOCUS6466 PE=3 SV=1	A0A7S3UH31	1.05289	0.827753	0.827753	-1.04298	-0.985133	-0.680278
Hypothetical protein OS=Picocystis salinarum OX=88271 GN=PSAL00342_LOCUS6599 PE=3 SV=1	A0A7S3UHB2	0.864805	0.851117	0.851117	-1.47681	-0.663518	-0.426706
Hypothetical protein OS=Picocystis salinarum OX=88271 GN=PSAL00342_LOCUS7815 PE=3 SV=1	A0A7S3UHF5	-0.797927	-1.00859	-0.750152	0.219019	1.20793	1.12972
Hypothetical protein OS=Picocystis salinarum OX=88271 GN=PSAL00342_LOCUS7671 PE=4 SV=1	A0A7S3UHY0	1.07728	0.849049	0.773351	-0.782087	-1.14623	-0.771362
Hypothetical protein OS=Picocystis salinarum OX=88271 GN=PSAL00342_LOCUS7702 PE=4 SV=1	A0A7S3UHY8	1.14234	0.495158	0.822074	-0.487426	-0.442099	-1.53005
Peptidylprolyl isomerase OS=Picocystis salinarum OX=88271 GN=PSAL00342_LOCUS1122 PE=4 SV=1	A0A7S3XB49	0.696118	0.941668	0.941668	-0.610854	-0.520022	-1.44858
Plastoquinol--plastocyanin reductase OS=Picocystis salinarum OX=88271 GN=PSAL00342_LOCUS1731 PE=3 SV=1	A0A7S3XBE2	-1.05378	-0.763164	-0.906592	0.999522	0.855983	0.868028
40S ribosomal protein S8 OS=Picocystis salinarum OX=88271 GN=PSAL00342_LOCUS432 PE=3 SV=1	A0A7S3XC48	-0.813335	-0.938	-0.980022	0.844388	0.894065	0.992903
GrpE protein homolog OS=Picocystis salinarum OX=88271 GN=PSAL00342_LOCUS1940 PE=3 SV=1	A0A7S3XC49	0.948431	0.503598	0.772843	-0.338926	-0.11947	-1.76648
ATP synthase subunit beta OS=Picocystis salinarum OX=88271 GN=PSAL00342_LOCUS3264 PE=3 SV=1	A0A7S3XC56	0.926243	0.926243	0.786862	-1.25346	-0.434594	-0.95129
Hypothetical protein OS=Picocystis salinarum OX=88271 GN=PSAL00342_LOCUS3301 PE=4 SV=1	A0A7S3XC61	0.752856	0.871848	0.681405	0.186067	-1.06077	-1.4314
Hypothetical protein OS=Picocystis salinarum OX=88271 GN=PSAL00342_LOCUS906 PE=4 SV=1	A0A7S3XCD1	0.922216	0.706553	0.899413	-0.606958	-0.400519	-1.5207
Hypothetical protein OS=Picocystis salinarum OX=88271 GN=PSAL00342_LOCUS3930 PE=3 SV=1	A0A7S3XCF4	-0.808864	-1.13828	-0.756811	0.750671	0.921188	1.03209
Hypothetical protein OS=Picocystis salinarum OX=88271 GN=PSAL00342_LOCUS4444 PE=3 SV=1	A0A7S3XCN7	-1.18306	-0.813335	-0.706632	0.853005	0.907517	0.942507
ATP synthase subunit beta OS=Picocystis salinarum OX=88271 GN=PSAL00342_LOCUS3265 PE=3 SV=1	A0A7S3XCR9	0.926243	0.926243	0.786862	-1.25346	-0.434594	-0.95129
Peptidylprolyl isomerase OS=Picocystis salinarum OX=88271 GN=PSAL00342_LOCUS1752 PE=4 SV=1	A0A7S3XCS5	0.814279	1.05792	0.72814	-1.0866	-0.331912	-1.18182
Hypothetical protein OS=Picocystis salinarum OX=88271 GN=PSAL00342_LOCUS4875 PE=3 SV=1	A0A7S3XCV7	1.05027	0.720584	0.771475	-0.225065	-1.31197	-1.00529
Hypothetical protein OS=Picocystis salinarum OX=88271 GN=PSAL00342_LOCUS4977 PE=3 SV=1	A0A7S3XCX1	0.730837	0.821044	1.13957	-0.830733	-1.11997	-0.740743
Hypothetical protein OS=Picocystis salinarum OX=88271 GN=PSAL00342_LOCUS3931 PE=3 SV=1	A0A7S3XD08	-0.797644	-1.20238	-0.678469	0.697622	0.922918	1.05795
GrpE protein homolog OS=Picocystis salinarum OX=88271 GN=PSAL00342_LOCUS1941 PE=3 SV=1	A0A7S3XD13	1.00358	0.506209	0.807255	-0.435825	-0.190448	-1.69077
Hypothetical protein OS=Picocystis salinarum OX=88271 GN=PSAL00342_LOCUS4445 PE=3 SV=1	A0A7S3XD91	-1.18306	-0.813335	-0.706632	0.853005	0.907517	0.942507
Hypothetical protein OS=Picocystis salinarum OX=88271 GN=PSAL00342_LOCUS473 PE=3 SV=1	A0A7S3XDI0	0.921061	0.921061	0.88956	-0.783181	-0.985959	-0.962542
Hypothetical protein OS=Picocystis salinarum OX=88271 GN=PSAL00342_LOCUS4978 PE=3 SV=1	A0A7S3XDI1	0.730837	0.821044	1.13957	-0.830733	-1.11997	-0.740743
Hypothetical protein OS=Picocystis salinarum OX=88271 GN=PSAL00342_LOCUS6373 PE=3 SV=1	A0A7S3XDI4	-0.79086	-0.923961	-0.983984	0.689734	1.17585	0.833221
Peptidylprolyl isomerase OS=Picocystis salinarum OX=88271 GN=PSAL00342_LOCUS2833 PE=4 SV=1	A0A7S3XDJ1	1.31399	1.11434	-0.0290024	-0.746017	-1.0586	-0.594705
Ribulose-phosphate 3-epimerase OS=Picocystis salinarum OX=88271 GN=PSAL00342_LOCUS5282 PE=3 SV=1	A0A7S3XDM6	-0.476331	-0.859631	-1.03633	1.62875	0.247462	0.496083
Peptidylprolyl isomerase OS=Picocystis salinarum OX=88271 GN=PSAL00342_LOCUS1125 PE=4 SV=1	A0A7S3XDV0	-0.864513	-0.822341	-1.03982	0.802722	0.961975	0.961975
Hypothetical protein OS=Picocystis salinarum OX=88271 GN=PSAL00342_LOCUS3620 PE=4 SV=1	A0A7S3XDW1	0.634978	1.25617	0.776675	-0.917399	-1.02013	-0.730298
Hypothetical protein OS=Picocystis salinarum OX=88271 GN=PSAL00342_LOCUS4052 PE=3 SV=1	A0A7S3XDW4	0.979147	0.819374	0.934587	-0.972428	-0.859952	-0.900727
Hypothetical protein OS=Picocystis salinarum OX=88271 GN=PSAL00342_LOCUS1382 PE=3 SV=1	A0A7S3XDZ2	0.128156	1.19306	1.19306	-0.698146	-0.919244	-0.896879
Hypothetical protein OS=Picocystis salinarum OX=88271 GN=PSAL00342_LOCUS4394 PE=3 SV=1	A0A7S3XE84	-0.883148	-0.898107	-0.851273	0.376255	1.15841	1.09786
Hypothetical protein OS=Picocystis salinarum OX=88271 GN=PSAL00342_LOCUS4446 PE=3 SV=1	A0A7S3XE94	-1.18306	-0.813335	-0.706632	0.853005	0.907517	0.942507
Hypothetical protein (Fragment) OS=Picocystis salinarum OX=88271 GN=PSAL00342_LOCUS7833 PE=4 SV=1	A0A7S3XEA9	-1.56365	-0.259726	-0.647989	0.727562	0.966498	0.777302
Hypothetical protein OS=Picocystis salinarum OX=88271 GN=PSAL00342_LOCUS5030 PE=4 SV=1	A0A7S3XEF7	0.880211	1.00475	0.810374	-1.18231	-0.665616	-0.847412
Hypothetical protein OS=Picocystis salinarum OX=88271 GN=PSAL00342_LOCUS7104 PE=3 SV=1	A0A7S3XEH6	0.455913	1.26805	0.740802	-0.640253	-1.44191	-0.382604
Ribulose bisphosphate carboxylase small subunit OS=Picocystis salinarum OX=88271 GN=PSAL00342_LOCUS2664 PE=3 SV=1	A0A7S3XEL7	0.924498	1.04534	0.69286	-0.570499	-0.875204	-1.21699
Hypothetical protein OS=Picocystis salinarum OX=88271 GN=PSAL00342_LOCUS3131 PE=4 SV=1	A0A7S3XEU3	0.751257	0.751257	1.05313	-0.707791	-1.45019	-0.397666
Hypothetical protein OS=Picocystis salinarum OX=88271 GN=PSAL00342_LOCUS6282 PE=4 SV=1	A0A7S3XEZ4	0.895572	1.07182	0.638777	-1.36238	-0.545963	-0.697826
Fructose-bisphosphate aldolase OS=Picocystis salinarum OX=88271 GN=PSAL00342_LOCUS6263 PE=3 SV=1	A0A7S3XF47	0.585577	0.73663	0.853048	-1.81846	-0.268735	-0.0880542
Hypothetical protein OS=Picocystis salinarum OX=88271 GN=PSAL00342_LOCUS4447 PE=4 SV=1	A0A7S3XFD6	0.79312	0.930296	0.930296	-1.13183	-0.443956	-1.07792
Hypothetical protein OS=Picocystis salinarum OX=88271 GN=PSAL00342_LOCUS7936 PE=3 SV=1	A0A7S3XFW2	-0.134414	-1.38596	-0.981089	0.9098	0.840964	0.7507
40S ribosomal protein S25 OS=Picocystis salinarum OX=88271 GN=PSAL00342_LOCUS6529 PE=3 SV=1	A0A7S3XGA5	-1.19986	-0.689029	-0.808449	0.957746	0.841457	0.898137
Hypothetical protein (Fragment) OS=Picocystis salinarum OX=88271 GN=PSAL00342_LOCUS6622 PE=3 SV=1	A0A7S3XGC2	0.168819	1.20477	1.13874	-0.954	-0.556687	-1.00164
Hypothetical protein OS=Picocystis salinarum OX=88271 GN=PSAL00342_LOCUS7004 PE=4 SV=1	A0A7S3XGI9	0.814859	0.704089	0.896507	-1.05693	0.0266562	-1.38518

## Sheet: Sheet1
Photosystem I iron-sulfur center OS=Picocystis salinarum OX=88271 GN=psaC PE=3 SV=1	A0A088CIC4
Photosystem I P700 chlorophyll a apoprotein A1 OS=Picocystis salinarum OX=88271 GN=psaA PE=3 SV=1	A0A088CIC9
ATP synthase subunit b, chloroplastic OS=Picocystis salinarum OX=88271 GN=atpF PE=3 SV=1	A0A088CJ48
Elongation factor Tu, chloroplastic OS=Picocystis salinarum OX=88271 GN=tufA PE=3 SV=1	A0A088CK53
ATP synthase subunit beta, chloroplastic OS=Picocystis salinarum OX=88271 GN=atpB PE=3 SV=1	A0A088CK55
ATP synthase subunit alpha OS=Picocystis salinarum OX=88271 GN=atp1 PE=3 SV=1	A0A4D6C6K6
Peptidylprolyl isomerase OS=Picocystis salinarum OX=88271 GN=PSAL00342_LOCUS1930 PE=3 SV=1	A0A7S3UAA2
5-methyltetrahydropteroyltriglutamate--homocysteine S-methyltransferase OS=Picocystis salinarum OX=88271 GN=PSAL00342_LOCUS1515 PE=3 SV=1	A0A7S3UAB9
GTP-binding nuclear protein OS=Picocystis salinarum OX=88271 GN=PSAL00342_LOCUS3855 PE=3 SV=1	A0A7S3UCC8
Ribulose bisphosphate carboxylase small subunit OS=Picocystis salinarum OX=88271 GN=PSAL00342_LOCUS2665 PE=3 SV=1	A0A7S3UCI9
Fructose-bisphosphate aldolase OS=Picocystis salinarum OX=88271 GN=PSAL00342_LOCUS6278 PE=3 SV=1	A0A7S3UEG1
Fructose-bisphosphate aldolase OS=Picocystis salinarum OX=88271 GN=PSAL00342_LOCUS6279 PE=3 SV=1	A0A7S3UEG8
GrpE protein homolog OS=Picocystis salinarum OX=88271 GN=PSAL00342_LOCUS1941 PE=3 SV=1	A0A7S3XD13
Ribulose bisphosphate carboxylase small subunit OS=Picocystis salinarum OX=88271 GN=PSAL00342_LOCUS2664 PE=3 SV=1	A0A7S3XEL7
